# Supplementary material for: EnhancerAtlas 2.0: an updated resource with enhancer annotation in 586 tissue/cell types across nine species
Source: Nucleic Acids Res. 2019 Nov 19;48(D1):D58–64. doi: 10.1093/nar/gkz980 (PMC7145677; doi:10.1093/nar/gkz980)
Supplement: gkz980_Supplemental_Files [file gkz980_supplemental_files.zip › TableS1.xlsx]

## Sheet: Commands
Data_type	Command
SRR	fastq-dump SRRfile
FASTQ	bowtie2 --mm -x species -U fastqfile -S out.sam
SAM	samtools view -F 4 -q 10 -b samfile | samtools sort -o bamfile
BAM (without control)	macs2 callpeak -t bamfile -f BAM -g 90%_of_genome_size -q 0.01/0.05 --nomodel --nolambda -n name
BAM (with control)	macs2 callpeak -t bamfile -c control -f BAM -g 90%_of_genome_size -q 0.01/0.05 -n name
BAM (DHS)	macs2 callpeak -t bamfile -f BAM -g 90%_of_genome_size -q 0.01/0.05 --nomodel --shift -100 --extsize 200 --keep-dup all -n name
BAM (FAIRE)	macs2 callpeak -t bamfile -f BAM -g 90%_of_genome_size -p 0.01 --nomodel --keep-dup all -n name
bed,gff, narrowpeak	Bedtools sort+merge
Bedgraph	macs2 bdgpeakcall -i bedgraphfile -c 2 -o narrowpeakfile
Bigwig	bigWigToBedGraph Bigwigfile Bedgraphfile
Wig	wigToBigWig wigfile chrom_size_file bigwigfile
