# Supplementary material for: EnhancerAtlas 2.0: an updated resource with enhancer annotation in 586 tissue/cell types across nine species
Source: Nucleic Acids Res. 2019 Nov 19;48(D1):D58–64. doi: 10.1093/nar/gkz980 (PMC7145677; doi:10.1093/nar/gkz980)
Supplement: gkz980_Supplemental_Files [file gkz980_supplemental_files.zip › TableS10.xlsx]

## Sheet: Saccharomyces_cerevisiae 
Tissue/cell	Num. of enhs	Num. of datasets	EP300	POL2	Histone	TF-Binding	DHS	FAIRE	MNase	GRO-seq	CAGE	MPRA	STARR-seq	CHIA-PET
Quiescent_cell	498	21	0	3	1	11	0	0	6	0	0	0	0	0
Log_cell	19	41	0	8	0	25	1	6	1	0	0	0	0	0
Phase_G1	398	21	0	0	0	12	1	0	8	0	0	0	0	0
Asynchronous_cell	3229	22	0	4	0	12	0	0	6	0	0	0	0	0
Phase_S	10	24	0	0	0	20	0	0	4	0	0	0	0	0
Phase_S_early	6	16	0	0	0	14	0	0	2	0	0	0	0	0
Yeast_cell	679	52	0	9	16	21	5	0	0	0	0	0	0	0
