# Supplementary material for: EnhancerAtlas 2.0: an updated resource with enhancer annotation in 586 tissue/cell types across nine species
Source: Nucleic Acids Res. 2019 Nov 19;48(D1):D58–64. doi: 10.1093/nar/gkz980 (PMC7145677; doi:10.1093/nar/gkz980)
Supplement: gkz980_Supplemental_Files [file gkz980_supplemental_files.zip › TableS2.xlsx]

## Sheet: Homo_sapiens
Tissue/cell	Num. of enhs	Num. of datasets	EP300	POL2	Histone	TF-Binding	DHS	FAIRE	MNase	GRO-seq	CAGE	MPRA	STARR-seq	CHIA-PET
143B	17181	9	0	0	5	2	1	0	0	0	1	0	0	0
22Rv1	16748	69	0	0	19	46	4	0	0	0	0	0	0	0
786-M1A	38486	29	1	0	22	6	0	0	0	0	0	0	0	0
786-O	9258	15	0	2	4	8	0	1	0	0	0	0	0	0
A375	10206	19	0	2	5	11	0	0	0	1	0	0	0	0
A549	46317	88	2	9	6	58	8	0	0	2	1	0	2	0
AC16	17513	7	0	2	1	2	1	0	0	1	0	0	0	0
Adipocyte	2002	2	0	0	1	0	0	0	0	0	1	0	0	0
ALL-SIL	13915	4	0	0	2	1	1	0	0	0	0	0	0	0
AML_blast	565	42	0	0	0	1	37	4	0	0	0	0	0	0
Aska	49034	15	0	1	3	9	2	0	0	0	0	0	0	0
B_cell_blood	4356	8	0	1	1	6	0	0	0	0	0	0	0	0
BE2C	18191	14	0	1	4	7	2	0	0	0	0	0	0	0
BICR31	55423	14	1	0	12	1	0	0	0	0	0	0	0	0
BIN-67	44904	43	0	0	6	29	8	0	0	0	0	0	0	0
BJ	3275	27	0	1	6	14	6	0	0	0	0	0	0	0
BM-hMSC-TERT4	17929	61	0	0	20	20	21	0	0	0	0	0	0	0
C4-2	791	22	0	10	0	12	0	0	0	0	0	0	0	0
C42B	51837	12	0	1	2	9	0	0	0	0	0	0	0	0
C666-1	15305	5	0	1	2	1	1	0	0	0	0	0	0	0
Caco-2	26695	22	0	0	0	10	11	0	0	0	1	0	0	0
CAL51	54799	16	0	1	6	9	0	0	0	0	0	0	0	0
Calu-3	274	4	0	0	2	2	0	0	0	0	0	0	0	0
CCRF-CEM	4317	15	0	2	1	12	0	0	0	0	0	0	0	0
CD133+	1703	14	0	3	1	10	0	0	0	0	0	0	0	0
CD14+	895	7	0	0	0	1	6	0	0	0	0	0	0	0
CD14+_monocyte	35076	29	0	0	12	11	5	0	0	0	1	0	0	0
CD19+	25121	47	0	0	20	0	11	15	0	0	1	0	0	0
CD20+	15483	6	0	0	1	2	3	0	0	0	0	0	0	0
CD34+	43672	49	0	0	14	13	22	0	0	0	0	0	0	0
CD36+	434	54	1	1	2	50	0	0	0	0	0	0	0	0
CD4+	13313	48	1	7	11	18	10	0	0	0	1	0	0	0
CD8+	26820	60	0	0	40	10	9	0	0	0	1	0	0	0
Cerebellum	17103	8	0	0	6	0	1	0	0	0	1	0	0	0
Chondrocyte	29592	19	0	0	6	2	8	0	0	0	3	0	0	0
CiPSC	7686	8	2	2	4	0	0	0	0	0	0	0	0	0
CMK	2318	3	0	0	1	1	1	0	0	0	0	0	0	0
CNCC	35537	25	3	0	13	5	4	0	0	0	0	0	0	0
Colo205	5783	8	0	0	6	1	1	0	0	0	0	0	0	0
Colo320	1371	5	0	0	1	3	0	0	0	0	1	0	0	0
Colo829	4399	4	0	0	0	2	1	0	1	0	0	0	0	0
CPC	7738	13	2	2	5	2	2	0	0	0	0	0	0	0
CRL7250	8134	9	0	2	0	5	2	0	0	0	0	0	0	0
CUTLL1	15877	22	1	0	4	16	0	0	0	1	0	0	0	0
CyT49	16414	33	0	0	23	10	0	0	0	0	0	0	0	0
D283	17281	17	0	0	6	9	1	0	0	0	1	0	0	0
D341	34906	28	0	0	13	14	1	0	0	0	0	0	0	0
Denditric_cell	25059	21	0	0	16	3	1	0	0	0	1	0	0	0
Detroit562	47530	12	0	0	3	8	0	0	0	0	1	0	0	0
DIPG_SF8628	35559	15	0	2	3	10	0	0	0	0	0	0	0	0
DIPGIV	50568	11	0	1	4	6	0	0	0	0	0	0	0	0
DIPGXIII	5061	10	0	0	4	1	5	0	0	0	0	0	0	0
DLD1	1025	11	0	0	1	10	0	0	0	0	0	0	0	0
DOHH2	402	6	1	0	1	4	0	0	0	0	0	0	0	0
ECC-1	31905	54	2	2	0	48	2	0	0	0	0	0	0	0
EiPSC	19338	8	2	2	4	0	0	0	0	0	0	0	0	0
Endometrial_stromal_cell	3338	13	0	1	8	4	0	0	0	0	0	0	0	0
endometrioid_adenocarcinoma	3506	22	0	6	5	11	0	0	0	0	0	0	0	0
EOL1	9395	10	0	0	2	7	0	0	0	0	1	0	0	0
ESC	43128	39	0	0	12	22	2	0	3	0	0	0	0	0
ESC_neuron	23486	16	0	2	5	9	0	0	0	0	0	0	0	0
ESC_NPC	8453	10	0	0	8	1	1	0	0	0	0	0	0	0
EWS502	22989	9	0	0	4	4	0	1	0	0	0	0	0	0
Fetal_brain	49925	22	0	0	7	0	14	0	0	0	1	0	0	0
Fetal_heart	45289	23	1	1	6	0	14	0	0	0	1	0	0	0
Fetal_kidney	13949	52	0	0	1	0	50	0	0	0	1	0	0	0
Fetal_lung	72683	35	0	0	3	0	31	0	0	0	1	0	0	0
Fetal_osteoblast	28499	32	0	8	7	17	0	0	0	0	0	0	0	0
Fetal_stomach	72506	18	0	0	2	0	15	0	0	0	1	0	0	0
FiPSC	11284	24	2	2	4	16	0	0	0	0	0	0	0	0
FL-HSPC_CD34+CD38-	20331	14	0	1	1	7	5	0	0	0	0	0	0	0
FT246	4177	7	0	0	4	1	0	2	0	0	0	0	0	0
FT33	9022	7	0	0	4	1	0	2	0	0	0	0	0	0
G401	44545	35	0	1	10	15	9	0	0	0	0	0	0	0
GC_B_cell	16500	10	0	0	2	7	1	0	0	0	0	0	0	0
GIST-48	27429	21	0	0	9	8	4	0	0	0	0	0	0	0
GIST-T1	45223	18	0	0	5	9	4	0	0	0	0	0	0	0
Gliobla	1342	3	0	1	0	0	1	1	0	0	0	0	0	0
Glioblastoma_stem_cell	55262	55	0	2	42	5	6	0	0	0	0	0	0	0
GM06990	13754	5	0	0	1	1	3	0	0	0	0	0	0	0
GM10847	8450	17	0	5	4	8	0	0	0	0	0	0	0	0
GM12878	46277	158	10	18	6	114	7	0	0	1	1	0	0	1
GM12891	37461	35	0	11	5	15	3	1	0	0	0	0	0	0
GM12892	26007	28	0	8	5	11	3	1	0	0	0	0	0	0
GM18486	15177	7	0	0	4	2	1	0	0	0	0	0	0	0
GM18505	6998	23	0	7	6	7	3	0	0	0	0	0	0	0
GM18507	17319	18	0	1	6	0	10	1	0	0	0	0	0	0
GM18508	4859	4	0	1	2	0	1	0	0	0	0	0	0	0
GM18516	5190	4	0	1	2	0	1	0	0	0	0	0	0	0
GM18522	6762	4	0	1	2	0	1	0	0	0	0	0	0	0
GM18526	5884	14	0	4	4	6	0	0	0	0	0	0	0	0
GM18951	7722	18	0	6	4	8	0	0	0	0	0	0	0	0
GM19099	1641	13	0	4	6	3	0	0	0	0	0	0	0	0
GM19141	432	9	0	1	5	0	3	0	0	0	0	0	0	0
GM19193	2057	16	0	6	5	2	3	0	0	0	0	0	0	0
GM19238	15394	16	0	3	6	2	5	0	0	0	0	0	0	0
GM19239	17256	15	0	1	8	2	3	1	0	0	0	0	0	0
GM19240	1500	10	0	0	5	2	3	0	0	0	0	0	0	0
GP5d	12822	10	0	0	1	8	1	0	0	0	0	0	0	0
H1	54648	212	5	8	31	148	19	0	0	1	0	0	0	0
H128	12099	7	0	1	1	5	0	0	0	0	0	0	0	0
H1299	9310	34	4	0	18	9	3	0	0	0	0	0	0	0
H1703	6133	4	0	0	1	2	1	0	0	0	0	0	0	0
H2171	17372	12	0	3	1	8	0	0	0	0	0	0	0	0
H54	544	6	0	2	0	2	1	1	0	0	0	0	0	0
H9	39732	69	1	2	10	46	7	1	2	0	0	0	0	0
HACAT	22022	30	0	0	0	4	18	8	0	0	0	0	0	0
HAEC	9371	55	0	0	18	16	20	0	0	1	0	0	0	0
HAP1	17237	57	0	5	16	31	5	0	0	0	0	0	0	0
HASM	33779	23	0	10	1	8	0	0	0	0	4	0	0	0
HBTEC	47454	15	0	5	5	5	0	0	0	0	0	0	0	0
HCASMC	38707	17	0	0	3	6	8	0	0	0	0	0	0	0
HCC1806	8151	8	0	0	0	4	3	0	0	0	1	0	0	0
HCC1954	2971	12	0	2	8	1	0	0	0	1	0	0	0	0
HCT116	3700	67	1	15	8	37	3	0	0	1	0	0	0	2
Heart	2797	6	1	0	0	2	2	0	0	0	1	0	0	0
HEK293	11260	60	2	12	0	44	0	0	0	1	1	0	0	0
HEK293T	21417	90	1	11	3	69	4	0	0	1	0	0	1	0
Hela	12720	45	0	7	0	37	1	0	0	0	0	0	0	0
HeLa_B2	15807	24	4	4	4	8	2	0	0	0	0	0	0	2
Hela-Kyoto	56847	35	0	12	1	22	0	0	0	0	0	0	0	0
HeLa-S3	57933	190	1	14	5	150	5	4	4	1	0	0	4	2
Hela-S3	49353	233	3	19	6	195	9	0	0	0	1	0	0	0
Hepatocyte	321	6	0	1	1	2	1	0	0	0	1	0	0	0
HESC	55329	22	0	1	8	8	5	0	0	0	0	0	0	0
HFF	39714	56	0	0	9	4	43	0	0	0	0	0	0	0
hiPSC_lt-NES	48246	16	2	0	8	6	0	0	0	0	0	0	0	0
HL-60	33112	16	0	2	0	11	2	0	0	0	1	0	0	0
hMADS-3	45045	21	0	0	5	14	2	0	0	0	0	0	0	0
HMEC	32707	30	0	2	12	9	4	2	0	0	1	0	0	0
hNCC	1126	7	1	0	2	3	0	1	0	0	0	0	0	0
HOS	5654	5	0	0	2	2	1	0	0	0	0	0	0	0
HPAEC	50534	17	8	0	4	4	1	0	0	0	0	0	0	0
HSC	4023	7	1	0	0	1	5	0	0	0	0	0	0	0
HSMM	56465	21	0	0	8	5	8	0	0	0	0	0	0	0
HSMMtube	23556	7	0	0	2	2	3	0	0	0	0	0	0	0
HSSY2	36542	14	0	1	2	11	0	0	0	0	0	0	0	0
HT1080	346	10	0	0	2	7	0	0	0	0	1	0	0	0
HT29	47933	46	0	15	12	19	0	0	0	0	0	0	0	0
HuCCT1	24079	22	0	6	4	11	0	0	0	0	1	0	0	0
HUES64	27035	197	0	6	17	174	0	0	0	0	0	0	0	0
HuH7	51641	28	0	4	7	16	1	0	0	0	0	0	0	0
HUVEC	60245	39	0	6	10	14	6	0	0	2	0	0	0	1
IMR90	80489	87	2	7	10	58	8	0	0	2	0	0	0	0
IN528	21172	6	0	2	2	2	0	0	0	0	0	0	0	0
iPSC	2503	6	0	0	0	3	1	0	2	0	0	0	0	0
iPSC_FX52	14117	7	0	3	3	1	0	0	0	0	0	0	0	0
Ishikawa	39023	42	0	2	16	14	10	0	0	0	0	0	0	0
J-Lat_A72	20441	18	0	4	0	10	4	0	0	0	0	0	0	0
JMSU1	29183	13	0	0	6	6	0	0	0	0	1	0	0	0
Jurkat	21360	81	0	19	6	53	2	0	0	0	1	0	0	0
K562	39155	247	3	20	3	191	11	0	3	2	1	5	1	7
Kasumi-1	24413	52	4	2	0	42	3	0	0	0	1	0	0	0
KATO3	5291	23	0	0	19	3	0	0	0	0	1	0	0	0
KB	5158	26	0	8	8	10	0	0	0	0	0	0	0	0
KELLY	15875	8	0	2	3	2	1	0	0	0	0	0	0	0
Keratinocyte	39555	61	2	6	8	40	4	0	0	0	1	0	0	0
KG1	12521	9	0	1	0	7	0	0	0	0	1	0	0	0
Kidney	543	4	0	0	2	0	0	1	0	0	1	0	0	0
Kidney_cortex	4486	11	1	0	2	7	0	0	0	0	1	0	0	0
LHCN-M2	7444	9	0	0	2	1	6	0	0	0	0	0	0	0
Liver	20227	19	0	0	5	13	0	0	0	0	1	0	0	0
LNCaP	38910	303	2	17	10	246	23	0	2	1	0	0	2	0
LNCaP-1F5	739	24	0	2	0	20	2	0	0	0	0	0	0	0
LNCaP-abl	6443	22	0	1	6	15	0	0	0	0	0	0	0	0
LP-1	5775	15	6	0	3	6	0	0	0	0	0	0	0	0
LPS141	20880	8	0	1	2	5	0	0	0	0	0	0	0	0
LS174T	4115	7	0	0	1	6	0	0	0	0	0	0	0	0
LY1	3732	6	0	2	1	3	0	0	0	0	0	0	0	0
Macrophage	33524	63	0	0	14	28	16	4	0	0	1	0	0	0
Mantle_cell_lymphoma	50416	30	0	8	8	14	0	0	0	0	0	0	0	0
Mast_cell	42281	11	0	0	2	0	4	0	0	0	5	0	0	0
MCF10A	39286	50	0	6	3	40	0	0	0	1	0	0	0	0
MCF-7	22251	190	8	23	19	115	17	0	0	0	1	0	0	7
MDA-MB-231	29258	68	0	0	13	46	3	3	1	2	0	0	0	0
MDA-MB-436	16982	6	0	1	4	0	0	0	0	1	0	0	0	0
MDA-MB-468	29966	15	0	0	5	9	0	0	0	1	0	0	0	0
MDM	52228	64	0	10	16	31	4	0	0	0	3	0	0	0
ME-1	9870	15	1	1	0	13	0	0	0	0	0	0	0	0
Melanocyte	1447	7	0	0	0	3	1	0	2	0	1	0	0	0
melanoma	33138	22	0	0	10	2	0	10	0	0	0	0	0	0
Mesendoderm	65966	10	0	0	6	1	3	0	0	0	0	0	0	0
MG63	24357	10	0	0	4	4	2	0	0	0	0	0	0	0
MLS-402-91	22501	5	0	1	2	2	0	0	0	0	0	0	0	0
MNNG	20380	6	0	0	2	3	1	0	0	0	0	0	0	0
moDCs	30722	33	0	0	9	8	16	0	0	0	0	0	0	0
MOLM13	15471	50	0	6	9	32	3	0	0	0	0	0	0	0
MOLT4	8991	24	0	10	3	10	1	0	0	0	0	0	0	0
Monocyte	21195	12	0	0	6	0	4	2	0	0	0	0	0	0
MS1	1020	9	0	0	7	1	0	0	0	0	1	0	0	0
MSC_BM	45184	13	0	0	8	0	4	0	0	0	1	0	0	0
Namalwa	3058	19	0	4	0	14	1	0	0	0	0	0	0	0
NB4	19621	30	1	8	1	18	0	0	0	0	0	0	0	2
NCC_H9	18186	8	1	0	2	4	0	1	0	0	0	0	0	0
NCCIT	6696	35	0	1	0	22	10	0	2	0	0	0	0	0
NCI-H524	9929	4	0	0	2	1	1	0	0	0	0	0	0	0
NCI-H82	17110	5	0	0	3	1	0	0	0	0	1	0	0	0
NGP	3421	6	0	0	3	2	1	0	0	0	0	0	0	0
NH-A	10459	3	0	0	1	1	1	0	0	0	0	0	0	0
NHBE	28156	9	0	0	0	3	4	1	0	0	1	0	0	0
NHDF	14290	4	0	0	2	1	1	0	0	0	0	0	0	0
NHEK	44686	46	0	3	12	14	10	7	0	0	0	0	0	0
NHLF	19670	13	0	0	6	4	3	0	0	0	0	0	0	0
NKC	1241	9	0	0	4	0	4	0	0	0	1	0	0	0
NMC24335	16021	10	2	0	2	6	0	0	0	0	0	0	0	0
NT2-D1	12020	9	0	0	1	6	2	0	0	0	0	0	0	0
OCI-LY1	20340	28	2	6	7	13	0	0	0	0	0	0	0	0
OCI-Ly1	11824	24	1	4	8	11	0	0	0	0	0	0	0	0
OCI-Ly7	626	11	1	0	1	9	0	0	0	0	0	0	0	0
OS-RC-2	14351	4	0	0	2	1	0	0	0	0	1	0	0	0
Osteobl	4241	10	2	0	6	0	1	0	0	0	1	0	0	0
P493-6	11414	22	0	4	4	14	0	0	0	0	0	0	0	0
PANC-1	14835	24	0	2	4	16	2	0	0	0	0	0	0	0
Pancreas	60477	8	0	0	4	0	2	1	0	0	1	0	0	0
Pancreatic_islet	6821	72	0	0	14	7	25	26	0	0	0	0	0	0
PBMC	148	139	0	0	5	15	118	0	0	0	1	0	0	0
PC3	16251	76	10	2	6	56	0	0	0	0	2	0	0	0
PC-9	52959	27	0	0	2	6	19	0	0	0	0	0	0	0
Plasma_cell_myeloma	11463	9	0	4	1	4	0	0	0	0	0	0	0	0
PrEC	996	5	0	1	2	0	2	0	0	0	0	0	0	0
Primary_B-CLL	20905	49	0	12	12	13	12	0	0	0	0	0	0	0
Primary_prostate_cancer	41082	213	0	0	102	108	0	3	0	0	0	0	0	0
Raji	13591	73	0	36	8	19	2	0	7	0	1	0	0	0
Ramos	16388	7	0	1	2	4	0	0	0	0	0	0	0	0
REH	703	7	0	2	2	1	1	0	0	1	0	0	0	0
Retina	7439	9	0	2	4	2	0	0	0	0	1	0	0	0
RH4	9972	9	1	0	2	6	0	0	0	0	0	0	0	0
RKO	37767	20	0	0	11	8	1	0	0	0	0	0	0	0
RMG1	47512	17	0	6	2	6	2	0	0	1	0	0	0	0
RMS	18653	35	0	2	14	9	9	0	0	0	1	0	0	0
RPE	3708	5	0	1	1	2	0	0	0	0	1	0	0	0
RPMI-8226	24820	4	0	0	0	1	2	1	0	0	0	0	0	0
RPMI-8402	24326	4	0	0	2	1	1	0	0	0	0	0	0	0
RPTEC	512	5	0	0	2	0	2	0	0	0	1	0	0	0
RS4-11	4194	11	0	0	3	6	2	0	0	0	0	0	0	0
RWPE1	37078	56	0	0	14	34	8	0	0	0	0	0	0	0
SAOS2	53122	13	0	0	1	9	1	0	0	0	2	0	0	0
SEM	1254	11	0	0	4	7	0	0	0	0	0	0	0	0
SGBS_adipocyte	11427	18	0	2	0	14	2	0	0	0	0	0	0	0
SH-EP	15576	52	0	28	2	22	0	0	0	0	0	0	0	0
SHEP-21N	8319	21	0	6	6	9	0	0	0	0	0	0	0	0
SH-SY5Y	15440	27	0	2	5	20	0	0	0	0	0	0	0	0
SKBR3	53363	18	0	1	4	9	3	0	0	1	0	0	0	0
SkMC	26241	11	0	0	7	0	3	0	0	0	1	0	0	0
SK-MEL-239	9146	12	0	0	6	3	3	0	0	0	0	0	0	0
SK-MEL-5	7345	4	0	0	1	2	0	1	0	0	0	0	0	0
SK-N-BE2-C	42496	13	0	0	4	6	3	0	0	0	0	0	0	0
SK-N-MC	35891	30	2	2	8	14	3	0	0	0	1	0	0	0
SKNO1	46469	11	1	0	2	8	0	0	0	0	0	0	0	0
SK-N-SH	44078	84	3	3	0	61	17	0	0	0	0	0	0	0
SK-N-SH_RA	24907	9	2	0	0	5	2	0	0	0	0	0	0	0
Small_intestine	51514	12	0	0	5	0	5	1	0	0	1	0	0	0
Sperm	17470	39	0	0	8	4	0	0	27	0	0	0	0	0
Spleen	22578	7	0	0	5	0	1	0	0	0	1	0	0	0
SUIT-2	24881	7	0	0	5	1	0	0	0	0	1	0	0	0
SW480	25734	45	0	1	9	32	2	0	0	1	0	0	0	0
T47D	30594	17	1	0	0	11	5	0	0	0	0	0	0	0
T47D-MTVL	15279	18	0	1	1	16	0	0	0	0	0	0	0	0
T98G	9619	9	3	0	0	5	0	0	0	0	1	0	0	0
TC-797	303	14	2	0	3	9	0	0	0	0	0	0	0	0
Th1	20316	36	0	4	8	16	8	0	0	0	0	0	0	0
Th2	13654	15	0	4	2	3	6	0	0	0	0	0	0	0
THP1	18880	145	0	20	19	82	20	4	0	0	0	0	0	0
Thymus	3112	5	0	0	2	2	0	0	0	0	1	0	0	0
TOV21G	17114	8	0	0	4	2	2	0	0	0	0	0	0	0
Treg_cell	13599	6	0	0	3	0	3	0	0	0	0	0	0	0
Trophoblast	40886	12	0	0	7	2	3	0	0	0	0	0	0	0
U266	12382	6	0	0	1	3	1	1	0	0	0	0	0	0
U87	37957	27	0	7	1	19	0	0	0	0	0	0	0	0
U937	51526	35	0	0	6	26	3	0	0	0	0	0	0	0
UACC812	22540	10	0	4	4	2	0	0	0	0	0	0	0	0
Urothelial_cell	6541	5	0	0	0	0	2	2	0	0	1	0	0	0
VCaP	7127	41	0	7	2	30	0	0	0	2	0	0	0	0
WIBR3	43898	16	0	0	11	3	2	0	0	0	0	0	0	0
WS8	30970	25	0	0	9	12	4	0	0	0	0	0	0	0
ZR75-1	32462	30	0	1	2	21	6	0	0	0	0	0	0	0
ZR75-30	22784	18	1	0	11	6	0	0	0	0	0	0	0	0
