# Supplementary material for: EnhancerAtlas 2.0: an updated resource with enhancer annotation in 586 tissue/cell types across nine species
Source: Nucleic Acids Res. 2019 Nov 19;48(D1):D58–64. doi: 10.1093/nar/gkz980 (PMC7145677; doi:10.1093/nar/gkz980)
Supplement: gkz980_Supplemental_Files [file gkz980_supplemental_files.zip › TableS3.xlsx]

## Sheet: Mus_musculus
Tissue/cell	Num. of enhs	Num. of datasets	EP300	POL2	Histone	TF-Binding	DHS	FAIRE	MNase	GRO-seq	CAGE	MPRA	STARR-seq	CHIA-PET
3134	21088	64	2	12	0	18	32	0	0	0	0	0	0	0
3T3-L1	11757	206	4	13	27	145	14	0	0	3	0	0	0	0
3T9	54061	16	0	4	2	8	2	0	0	0	0	0	0	0
416B	7552	13	0	0	1	9	3	0	0	0	0	0	0	0
alpha-TN4	5233	4	0	1	2	1	0	0	0	0	0	0	0	0
Astrocyte	8145	12	0	0	0	2	0	9	0	0	1	0	0	0
AT-3	40297	20	0	4	4	12	0	0	0	0	0	0	0	0
AtT-20	43279	14	1	0	2	11	0	0	0	0	0	0	0	0
B_cell	49576	86	0	2	12	61	11	0	0	0	0	0	0	0
B_cell_BM	53284	25	0	0	9	6	9	0	0	1	0	0	0	0
B_cell_lymph_node	26284	14	0	2	6	4	2	0	0	0	0	0	0	0
B_cell_spleen	24134	108	0	17	21	65	4	0	0	1	0	0	0	0
B220+	47400	13	0	1	10	2	0	0	0	0	0	0	0	0
B3	7254	24	0	8	0	4	6	0	6	0	0	0	0	0
BAT	50067	29	0	3	9	15	0	1	0	1	0	0	0	0
beta-TC-6	12185	9	0	0	1	3	5	0	0	0	0	0	0	0
BMDC	20389	49	0	5	2	34	8	0	0	0	0	0	0	0
Bone_marrow	30893	16	0	4	8	4	0	0	0	0	0	0	0	0
Brain	28257	29	1	4	5	17	2	0	0	0	0	0	0	0
Brain_E14.5	22679	30	0	4	8	8	10	0	0	0	0	0	0	0
Brain_P1	16707	6	0	1	1	3	0	0	0	0	0	0	0	0
Brown_preadipocyte_E18.5	16912	9	0	2	0	7	0	0	0	0	0	0	0	0
C10	56630	39	4	0	10	23	0	0	2	0	0	0	0	0
C127	23943	9	0	2	0	4	3	0	0	0	0	0	0	0
C3H10Thalf	11321	9	0	1	1	7	0	0	0	0	0	0	0	0
Cardiomyocyte	16433	10	0	2	3	4	0	0	0	0	1	0	0	0
CD172+DC	11393	4	1	0	2	1	0	0	0	0	0	0	0	0
CD19+	29633	12	0	0	2	6	3	0	0	0	1	0	0	0
CD24+DC	18170	5	1	0	2	2	0	0	0	0	0	0	0	0
CD4+	32950	176	0	2	90	76	7	0	0	0	1	0	0	0
CD4+CD8+	13301	40	0	6	7	25	2	0	0	0	0	0	0	0
CD4+Treg	25594	15	1	0	5	9	0	0	0	0	0	0	0	0
CD43-	8824	23	0	9	0	9	5	0	0	0	0	0	0	0
CD4-CD8-	15540	7	0	0	2	1	4	0	0	0	0	0	0	0
CD8+	8489	42	1	2	10	22	6	0	0	0	1	0	0	0
Cerebellum	47837	32	0	5	12	9	6	0	0	0	0	0	0	0
Cerebellum_neonate	27756	28	0	3	6	13	6	0	0	0	0	0	0	0
CH12	42328	39	1	2	6	28	2	0	0	0	0	0	0	0
Chondrocyte	13735	10	0	1	3	3	2	0	0	0	0	0	0	0
CMP	15961	11	0	0	7	0	3	0	0	0	1	0	0	0
CNCC_embryo	47060	15	0	0	5	1	9	0	0	0	0	0	0	0
Colon	15003	5	0	0	1	3	0	0	0	0	1	0	0	0
Cone_I_N-rCh209.04	7814	4	0	1	2	1	0	0	0	0	0	0	0	0
Cone_I_Y-209.11	16696	4	0	1	2	1	0	0	0	0	0	0	0	0
Cone_I_Y-209.12	6882	4	0	1	2	1	0	0	0	0	0	0	0	0
Cone_I_Y-209.13	8219	4	0	1	2	1	0	0	0	0	0	0	0	0
Cone_M_N-rCh257.4	10319	4	0	1	2	1	0	0	0	0	0	0	0	0
Cone_M_Y-257.03	19014	4	0	1	2	1	0	0	0	0	0	0	0	0
Cortex	26979	62	0	21	8	31	0	0	0	1	1	0	0	0
Cortex_embryo	21294	13	1	0	6	6	0	0	0	0	0	0	0	0
Dendritic_cell	11884	22	0	2	9	11	0	0	0	0	0	0	0	0
DR_cell	13239	4	0	1	2	1	0	0	0	0	0	0	0	0
E14	18750	276	2	5	23	220	3	2	16	2	3	0	0	0
Embryo_body	23455	10	0	0	4	0	5	0	0	0	1	0	0	0
Embryoid_body_cell	33248	200	0	2	124	74	0	0	0	0	0	0	0	0
EpH4	20175	10	0	0	2	2	2	4	0	0	0	0	0	0
Epididymis	47664	13	0	0	2	10	0	0	0	0	1	0	0	0
EpiLC	51496	30	6	1	13	9	0	1	0	0	0	0	0	0
EpiSC	39841	11	1	1	3	4	0	2	0	0	0	0	0	0
Erythroblast_fetal_liver	27024	18	0	0	2	6	10	0	0	0	0	0	0	0
Erythroid_fetal_liver	13650	4	0	2	1	1	0	0	0	0	0	0	0	0
Erythroid_spleen	22188	5	0	1	2	1	1	0	0	0	0	0	0	0
ESC_46C	35674	42	0	7	2	2	10	3	18	0	0	0	0	0
ESC_Bruce4	19760	12	4	3	5	0	0	0	0	0	0	0	0	0
ESC_C6	47696	17	0	1	2	14	0	0	0	0	0	0	0	0
ESC_D0	36953	14	0	2	5	7	0	0	0	0	0	0	0	0
ESC_D3	34046	25	0	2	8	15	0	0	0	0	0	0	0	0
ESC_dR	24664	5	0	1	2	1	0	0	0	0	0	0	0	0
ESC_F123	8498	8	0	0	1	0	2	0	5	0	0	0	0	0
ESC_hemangioblast	21007	11	0	0	1	9	1	0	0	0	0	0	0	0
ESC_hematopoietic_progenitor	31914	15	0	0	0	14	1	0	0	0	0	0	0	0
ESC_hemogenic_endothelium	39257	14	0	0	1	12	1	0	0	0	0	0	0	0
ESC_J1	55707	52	0	2	13	32	3	0	2	0	0	0	0	0
ESC_KH2	39925	53	0	13	0	39	0	0	0	1	0	0	0	0
ESC_NPC	14575	46	0	5	1	39	0	0	1	0	0	0	0	0
ESC_R	49706	25	5	1	14	5	0	0	0	0	0	0	0	0
ESC_R1	19097	50	5	0	16	24	3	1	0	1	0	0	0	0
F9	27187	41	0	11	0	25	0	5	0	0	0	0	0	0
Fibroblast	24398	7	0	0	4	1	2	0	0	0	0	0	0	0
Forebrain_E11.5	30811	12	2	0	7	3	0	0	0	0	0	0	0	0
Forebrain_E12.5	21611	11	0	1	8	2	0	0	0	0	0	0	0	0
Forelimb_bud_E10_5	19635	4	0	0	3	1	0	0	0	0	0	0	0	0
Forelimb_bud_E11_5	8469	12	0	0	5	6	1	0	0	0	0	0	0	0
Forelimb_bud_E12_5	16599	2	0	0	2	0	0	0	0	0	0	0	0	0
Forelimb_bud_E13_5	5576	2	0	0	2	0	0	0	0	0	0	0	0	0
Forelimb_bud_E9_5	16735	1	0	0	1	0	0	0	0	0	0	0	0	0
Forelimb_bud_embryo	7449	9	0	0	4	3	2	0	0	0	0	0	0	0
Forelimb_E10_5	6600	8	0	0	7	1	0	0	0	0	0	0	0	0
Forelimb_E11	13975	5	0	0	2	2	0	0	0	0	1	0	0	0
Forelimb_E11_5	24156	10	0	0	10	0	0	0	0	0	0	0	0	0
Forelimb_E12	8497	1	0	1	0	0	0	0	0	0	0	0	0	0
Forelimb_E12_5	42131	13	0	2	8	3	0	0	0	0	0	0	0	0
Forelimb_E13	16262	8	0	2	4	1	0	0	0	0	1	0	0	0
Forelimb_E13_5	22854	4	0	0	4	0	0	0	0	0	0	0	0	0
G1E	47353	39	0	2	6	22	9	0	0	0	0	0	0	0
G1E-ER4	17708	61	0	3	12	34	12	0	0	0	0	0	0	0
Gastrocnemius_muscle_myoblast	25821	13	0	0	4	7	2	0	0	0	0	0	0	0
Germline_stem_cell	21756	5	0	1	0	3	0	0	1	0	0	0	0	0
GMP	47588	13	0	0	4	6	2	0	0	0	1	0	0	0
Heart	42386	52	3	14	10	13	5	6	0	1	0	0	0	0
Heart_E11.5	26519	17	1	0	12	3	0	0	0	0	1	0	0	0
Heart_E12.5	19983	18	0	2	9	6	0	0	0	0	1	0	0	0
Heart_E14.5	22678	15	0	1	13	0	0	0	0	0	1	0	0	0
Heart_neonate	28287	11	1	0	7	0	2	0	0	0	1	0	0	0
Hepatocyte	56493	13	1	0	0	11	0	0	0	0	1	0	0	0
HFSC	23576	8	0	0	3	4	1	0	0	0	0	0	0	0
Hindbrain_E11.5	19349	9	0	0	4	3	2	0	0	0	0	0	0	0
Hindlimb_bud_E10_5	16442	2	0	0	2	0	0	0	0	0	0	0	0	0
Hindlimb_bud_E11.5	15728	5	0	0	1	2	2	0	0	0	0	0	0	0
Hindlimb_bud_E11_5	16504	5	0	0	2	2	1	0	0	0	0	0	0	0
Hindlimb_bud_E12_5	16409	2	0	0	2	0	0	0	0	0	0	0	0	0
Hindlimb_bud_E13_5	18719	2	0	0	2	0	0	0	0	0	0	0	0	0
Hindlimb_E10_5	8832	5	0	0	5	0	0	0	0	0	0	0	0	0
Hindlimb_E11	8018	2	0	0	2	0	0	0	0	0	0	0	0	0
Hindlimb_E11_5	9921	10	0	0	6	4	0	0	0	0	0	0	0	0
Hindlimb_E12_5	11716	2	0	0	2	0	0	0	0	0	0	0	0	0
Hindlimb_E13_5	16152	4	0	0	4	0	0	0	0	0	0	0	0	0
Hindlimb_muscle	6378	7	0	2	2	1	2	0	0	0	0	0	0	0
HL-1	8036	19	1	0	2	16	0	0	0	0	0	0	0	0
HPC7	44890	38	13	0	3	22	0	0	0	0	0	0	0	0
HSC_BM	28847	11	0	0	8	0	2	0	0	0	1	0	0	0
HSPC	56440	41	0	0	18	13	10	0	0	0	0	0	0	0
Intestine	21936	6	0	2	4	0	0	0	0	0	0	0	0	0
Intestine_crypt_progenitor	13385	5	0	0	2	1	2	0	0	0	0	0	0	0
Intestine_embryo	25180	14	0	0	12	1	0	0	0	0	1	0	0	0
IPSC	49103	38	0	1	7	29	1	0	0	0	0	0	0	0
Kidney	11158	30	1	5	14	5	5	0	0	0	0	0	0	0
Kidney_embryo	56896	22	0	0	13	8	0	0	0	0	1	0	0	0
Kidney_neonate	21739	7	0	0	4	0	2	0	0	0	1	0	0	0
Large_intestine_epithelial	35855	26	0	0	16	1	9	0	0	0	0	0	0	0
Lens_P1	6258	5	0	1	2	1	0	1	0	0	0	0	0	0
Limb_bud_E10_5	16102	3	0	0	0	3	0	0	0	0	0	0	0	0
limb_bud_E11_5	22706	5	0	0	2	3	0	0	0	0	0	0	0	0
Limb_bud_E11_5	14620	1	0	0	0	1	0	0	0	0	0	0	0	0
limb_bud_E12_5	16537	6	0	0	2	3	1	0	0	0	0	0	0	0
Limb_bud_E12_5	9287	1	0	0	0	1	0	0	0	0	0	0	0	0
Limb_E10_5	11116	4	0	0	4	0	0	0	0	0	0	0	0	0
Limb_E11.5	34627	12	3	0	6	1	2	0	0	0	0	0	0	0
Limb_E11_5	8663	10	0	0	6	1	2	0	0	0	0	0	0	0
Limb_E12_5	7100	6	0	0	4	2	0	0	0	0	0	0	0	0
Limb_E13_5	8002	5	0	0	4	1	0	0	0	0	0	0	0	0
Limb_E14.5	34235	18	0	4	12	0	2	0	0	0	0	0	0	0
Limb_E14_5	40323	12	0	2	8	0	2	0	0	0	0	0	0	0
Limb_E15_5	13242	4	0	0	4	0	0	0	0	0	0	0	0	0
Liver	20570	3	0	0	0	0	0	0	0	3	0	0	0	0
Liver_E14.5	15323	18	0	1	12	0	4	0	0	0	1	0	0	0
Liver_neonate	10678	19	0	2	7	9	1	0	0	0	0	0	0	0
Liver_tumor	38074	22	0	6	7	9	0	0	0	0	0	0	0	0
LSK	18219	16	0	0	7	2	6	0	0	0	1	0	0	0
Lung	7662	23	1	5	11	1	4	0	0	0	1	0	0	0
Lung_E14.5	11835	10	0	0	8	0	1	0	0	0	1	0	0	0
Lung_neonate	11148	7	0	0	4	0	2	0	0	0	1	0	0	0
Lung_tumor	54338	43	0	0	2	1	40	0	0	0	0	0	0	0
Macrophage	44475	164	2	4	55	103	0	0	0	0	0	0	0	0
Mammary_gland	41510	79	0	7	14	53	5	0	0	0	0	0	0	0
MC3T3-E1	46376	59	0	0	8	39	12	0	0	0	0	0	0	0
MEF_E13.5	23921	28	0	9	2	17	0	0	0	0	0	0	0	0
Megakaryocyte	49691	22	2	0	2	17	0	0	0	0	1	0	0	0
MEL	17659	66	2	8	6	42	4	0	0	0	0	0	0	4
Mesodermal_cell	41469	26	0	2	10	11	3	0	0	0	0	0	0	0
Microglia	21237	20	0	0	14	0	5	0	0	0	1	0	0	0
Midbrain_E11	22317	7	3	0	2	2	0	0	0	0	0	0	0	0
MoDC_BM	9082	7	0	0	4	3	0	0	0	0	0	0	0	0
MPP	22905	8	0	0	7	1	0	0	0	0	0	0	0	0
MSC	24611	65	0	0	11	53	0	0	0	0	1	0	0	0
mTECs	34845	19	0	2	7	8	2	0	0	0	0	0	0	0
Myeloid_cell	54299	13	0	0	3	6	3	0	0	1	0	0	0	0
Natural_killer_cell	9124	62	0	0	6	21	33	0	0	0	0	0	0	0
Neural_tube_embryo	12125	33	0	0	20	9	2	2	0	0	0	0	0	0
Neuron	21500	10	0	1	4	4	0	1	0	0	0	0	0	0
Neuron_cortical	35256	62	0	5	12	36	3	0	0	5	1	0	0	0
Neuron_cortical_E16	40517	26	0	1	2	23	0	0	0	0	0	0	0	0
Neuron_striatal	19656	2	0	1	0	0	0	0	0	0	1	0	0	0
Neutrophil	46762	29	0	0	12	7	8	0	0	1	0	0	0	0
NIH-3T3	49286	83	0	30	7	36	5	4	0	0	1	0	0	0
NKC_spleen	47045	15	2	0	4	5	4	0	0	0	0	0	0	0
NKT	55472	16	0	0	12	4	0	0	0	0	0	0	0	0
NPC	12746	71	0	1	19	36	9	2	4	0	0	0	0	0
NSC	55246	24	0	1	3	15	0	1	0	0	0	0	0	4
Nucleus_accumben	23824	62	0	6	12	41	0	0	3	0	0	0	0	0
Olfactory_bulb	37737	13	0	4	8	0	0	0	0	0	1	0	0	0
Olfactory_epithelium	17562	8	0	0	4	2	2	0	0	0	0	0	0	0
P19	48905	76	0	9	20	36	0	11	0	0	0	0	0	0
Pancreas	30146	61	0	15	0	45	0	0	0	0	1	0	0	0
Pancreas_embryo	16513	8	0	0	0	6	0	1	0	0	1	0	0	0
Pancreatic_islet	15041	20	0	0	1	19	0	0	0	0	0	0	0	0
PCT4961	21207	4	0	1	2	1	0	0	0	0	0	0	0	0
PDC	17416	8	1	0	5	2	0	0	0	0	0	0	0	0
PDC_BM	14797	6	0	0	3	2	1	0	0	0	0	0	0	0
Peritoneal_macrophage	44432	43	0	0	20	21	2	0	0	0	0	0	0	0
Photoreceptor	25414	18	0	0	4	2	12	0	0	0	0	0	0	0
Placenta	35657	12	0	1	10	0	0	0	0	0	1	0	0	0
Pre-B	9017	7	0	0	1	4	2	0	0	0	0	0	0	0
Pre-pro-B	21054	10	0	0	3	7	0	0	0	0	0	0	0	0
Primary_proliferating_myoblast	42757	13	0	0	4	8	1	0	0	0	0	0	0	0
Pro-B_BM	40830	13	0	0	3	5	4	0	0	1	0	0	0	0
Prostate	12683	31	0	0	6	24	0	0	0	0	1	0	0	0
PUER	12587	14	0	0	4	7	0	0	2	1	0	0	0	0
RAW_macrophage	48729	14	0	0	3	11	0	0	0	0	0	0	0	0
RAW264.7	25281	36	0	2	9	19	2	0	0	0	0	0	0	0
Retina_neonate	29505	32	0	0	11	19	2	0	0	0	0	0	0	0
Rib_chondrocyte_P1	7903	4	1	1	1	1	0	0	0	0	0	0	0	0
Rod	6862	6	0	1	4	1	0	0	0	0	0	0	0	0
Rod_E14_5	17921	6	0	1	4	1	0	0	0	0	0	0	0	0
Rod_E17_5	16976	6	0	1	4	1	0	0	0	0	0	0	0	0
Rod_I_Y-8601	24043	4	0	1	2	1	0	0	0	0	0	0	0	0
Rod_I_Y-8602	17361	4	0	1	2	1	0	0	0	0	0	0	0	0
Rod_M_Y-3302	22196	4	0	1	2	1	0	0	0	0	0	0	0	0
Rod_M_Y-7602	18278	4	0	1	2	1	0	0	0	0	0	0	0	0
Rod_P0	13416	7	0	1	5	1	0	0	0	0	0	0	0	0
Rod_P10	22413	6	0	1	4	1	0	0	0	0	0	0	0	0
Rod_P14	8501	6	0	1	4	1	0	0	0	0	0	0	0	0
Rod_P21	12049	8	0	1	6	1	0	0	0	0	0	0	0	0
Rod_P3	22833	6	0	1	4	1	0	0	0	0	0	0	0	0
Rod_P7	15606	6	0	1	4	1	0	0	0	0	0	0	0	0
RodFibr_F_Y-FNR07	23699	4	0	1	2	1	0	0	0	0	0	0	0	0
Scid.adh.2c2	56543	37	0	0	4	27	6	0	0	0	0	0	0	0
Sperm	22280	76	0	4	6	19	33	0	14	0	0	0	0	0
Spermatid	55782	36	0	5	8	17	4	0	2	0	0	0	0	0
Spermatocyte	29065	20	0	0	2	8	10	0	0	0	0	0	0	0
spermatocyte	31792	16	0	0	2	14	0	0	0	0	0	0	0	0
Spermatogonia	47885	27	0	0	3	8	8	0	8	0	0	0	0	0
Spermatozoa	11857	6	0	0	2	4	0	0	0	0	0	0	0	0
Spleen	24355	23	0	5	8	7	2	0	0	0	1	0	0	0
Spleen_leukemia	6635	5	0	2	2	1	0	0	0	0	0	0	0	0
Stomach_neonate	21993	7	0	0	4	0	2	0	0	0	1	0	0	0
Striatum	35659	21	0	4	3	0	13	0	0	0	1	0	0	0
Testis	56613	167	0	16	12	133	1	0	4	0	1	0	0	0
Testis_neonate	14036	6	0	2	0	3	0	0	0	0	1	0	0	0
Th1	55252	49	13	0	7	28	1	0	0	0	0	0	0	0
Th17	52504	79	0	0	6	59	7	0	0	0	0	0	0	0
Th2	13118	30	8	0	3	19	0	0	0	0	0	0	0	0
Thymocyte	54087	57	0	1	8	45	0	0	3	0	0	0	0	0
Thymus	55136	23	0	4	8	8	3	0	0	0	0	0	0	0
Treg_cell	52167	31	0	0	11	7	13	0	0	0	0	0	0	0
TSC	19397	45	0	1	14	23	4	3	0	0	0	0	0	0
Uterus	41153	17	0	6	0	10	0	0	0	0	1	0	0	0
V6.5	16323	0	0	0	0	0	0	0	0	0	0	0	0	0
WAT	10286	23	0	1	0	22	0	0	0	0	0	0	0	0
ZHBTc4	30866	31	0	3	3	17	8	0	0	0	0	0	0	0
