# Supplementary material for: EnhancerAtlas 2.0: an updated resource with enhancer annotation in 586 tissue/cell types across nine species
Source: Nucleic Acids Res. 2019 Nov 19;48(D1):D58–64. doi: 10.1093/nar/gkz980 (PMC7145677; doi:10.1093/nar/gkz980)
Supplement: gkz980_Supplemental_Files [file gkz980_supplemental_files.zip › TableS4.xlsx]

## Sheet: Drosophila_melanogaster
Tissue/cell	Num. of enhs	Num. of datasets	EP300	POL2	Histone	TF-Binding	DHS	FAIRE	MNase	GRO-seq	CAGE	MPRA	STARR-seq	CHIA-PET
Adult_fly_brain	8146	14	0	0	4	3	7	0	0	0	0	0	0	0
BG3-c2	41356	73	0	2	0	56	0	0	14	0	0	0	1	0
Blastoderm	11278	23	0	0	0	12	8	0	3	0	0	0	0	0
embryo_1-3	3724	19	0	2	2	15	0	0	0	0	0	0	0	0
embryo_16-20	3811	9	0	0	2	6	0	1	0	0	0	0	0	0
embryo_2-3	3407	11	0	2	0	5	0	1	2	1	0	0	0	0
embryo_2-4	11893	52	0	4	9	34	2	1	2	0	0	0	0	0
embryo_5-13	35783	24	0	4	4	16	0	0	0	0	0	0	0	0
embryo_6-8	4931	12	0	0	0	5	4	3	0	0	0	0	0	0
Embryo_muscle	7153	18	0	16	0	1	0	0	1	0	0	0	0	0
embryo_NC14	6220	15	0	3	0	10	1	0	0	0	0	0	0	0
Kc167	5017	81	0	18	3	55	2	0	1	0	0	0	2	0
L3_brain	34400	15	0	1	2	8	4	0	0	0	0	0	0	0
L3_eye_ante_discs	29127	62	0	1	4	5	42	10	0	0	0	0	0	0
L3_eye_discs	727	0	0	0	0	0	0	0	0	0	0	0	0	0
L3_wing_disc	9173	53	0	4	6	17	12	14	0	0	0	0	0	0
Neuron	24100	19	0	1	13	4	0	0	1	0	0	0	0	0
OSC	7740	29	0	9	0	12	2	0	0	0	0	0	6	0
Ovary	40430	39	0	8	0	15	1	0	0	15	0	0	0	0
Pupae	289	4	0	1	2	1	0	0	0	0	0	0	0	0
S2	5453	229	0	25	34	116	11	0	29	6	0	0	8	0
