# Supplementary material for: EnhancerAtlas 2.0: an updated resource with enhancer annotation in 586 tissue/cell types across nine species
Source: Nucleic Acids Res. 2019 Nov 19;48(D1):D58–64. doi: 10.1093/nar/gkz980 (PMC7145677; doi:10.1093/nar/gkz980)
Supplement: gkz980_Supplemental_Files [file gkz980_supplemental_files.zip › TableS5.xlsx]

## Sheet: Caenorhabditis_elegans
Tissue/cell	Num. of enhs	Num. of datasets	EP300	POL2	Histone	TF-Binding	DHS	FAIRE	MNase	GRO-seq	CAGE	MPRA	STARR-seq	CHIA-PET
Embryo	1535	78	0	0	0	73	4	0	0	1	0	0	0	0
Embryo_early	4796	27	0	2	4	19	0	0	2	0	0	0	0	0
Embryo_late	1974	35	0	2	1	32	0	0	0	0	0	0	0	0
Embryo_mixed	12708	159	0	8	16	102	20	0	13	0	0	0	0	0
Larvae_L1	1904	103	0	2	2	70	28	0	0	1	0	0	0	0
Larvae_L2	7249	90	0	6	1	63	20	0	0	0	0	0	0	0
Larvae_L3	6776	164	0	4	4	132	21	0	1	2	0	0	0	0
Larvae_L4	3854	105	0	6	2	60	35	0	0	2	0	0	0	0
Young_adult	12264	193	0	39	6	126	22	0	0	0	0	0	0	0
