# Supplementary material for: EnhancerAtlas 2.0: an updated resource with enhancer annotation in 586 tissue/cell types across nine species
Source: Nucleic Acids Res. 2019 Nov 19;48(D1):D58–64. doi: 10.1093/nar/gkz980 (PMC7145677; doi:10.1093/nar/gkz980)
Supplement: gkz980_Supplemental_Files [file gkz980_supplemental_files.zip › TableS6.xlsx]

## Sheet: Danio_rerio
Tissue/cell	Num. of enhs	Num. of datasets	EP300	POL2	Histone	TF-Binding	DHS	FAIRE	MNase	GRO-seq	CAGE	MPRA	STARR-seq	CHIA-PET
Embryo_2.5hpf	37414	11	0	0	5	3	2	0	1	0	0	0	0	0
Embryo_24hpf	57887	15	0	0	4	3	8	0	0	0	0	0	0	0
Embryo_36hpf	38	9	0	0	0	6	3	0	0	0	0	0	0	0
Embryo_4.5hpf	61896	12	0	2	0	8	2	0	0	0	0	0	0	0
Embryo_48hpf	57	6	0	0	2	0	4	0	0	0	0	0	0	0
Embryo_4hpf	975	2	0	0	0	0	1	0	1	0	0	0	0	0
Embryo_5-6ss	15678	7	0	0	2	2	3	0	0	0	0	0	0	0
Embryo_72hpf	30	10	0	0	0	2	8	0	0	0	0	0	0	0
Embryo_bud	21260	4	0	0	1	3	0	0	0	0	0	0	0	0
Embryo_dome	161	9	0	0	7	0	2	0	0	0	0	0	0	0
Embryo_epiboly_80	48960	13	0	0	2	5	6	0	0	0	0	0	0	0
Embryo_sphere	1890	5	0	0	2	3	0	0	0	0	0	0	0	0
Intestine	55083	7	0	0	3	0	0	4	0	0	0	0	0	0
Melanoma	21613	5	0	0	2	1	2	0	0	0	0	0	0	0
Red_blood_cell	1653	2	0	0	0	1	1	0	0	0	0	0	0	0
