# Supplementary material for: EnhancerAtlas 2.0: an updated resource with enhancer annotation in 586 tissue/cell types across nine species
Source: Nucleic Acids Res. 2019 Nov 19;48(D1):D58–64. doi: 10.1093/nar/gkz980 (PMC7145677; doi:10.1093/nar/gkz980)
Supplement: gkz980_Supplemental_Files [file gkz980_supplemental_files.zip › TableS7.xlsx]

## Sheet: Rattus_norvegicus
Tissue/cell	Num. of enhs	Num. of datasets	EP300	POL2	Histone	TF-Binding	DHS	FAIRE	MNase	GRO-seq	CAGE	MPRA	STARR-seq	CHIA-PET
Chondrosarcoma	1082	4	0	0	2	2	0	0	0	0	0	0	0	0
GC_pituitary_cell	26667	6	0	0	1	4	0	0	0	1	0	0	0	0
INS-1E	3107	5	0	0	0	4	1	0	0	0	0	0	0	0
Liver	21219	20	0	0	12	8	0	0	0	0	0	0	0	0
Neuron	650	2	0	1	0	0	1	0	0	0	0	0	0	0
NRVM	109851	16	0	2	4	4	6	0	0	0	0	0	0	0
Oligodendrocyte	16166	17	0	1	4	12	0	0	0	0	0	0	0	0
Oligodendrocyte_precursor	3367	5	0	0	1	4	0	0	0	0	0	0	0	0
RASMC	68163	8	0	2	4	2	0	0	0	0	0	0	0	0
Schwann_cell	11788	9	1	0	6	2	0	0	0	0	0	0	0	0
Sciatic_nerve	5482	9	0	0	3	6	0	0	0	0	0	0	0	0
