# Supplementary material for: EnhancerAtlas 2.0: an updated resource with enhancer annotation in 586 tissue/cell types across nine species
Source: Nucleic Acids Res. 2019 Nov 19;48(D1):D58–64. doi: 10.1093/nar/gkz980 (PMC7145677; doi:10.1093/nar/gkz980)
Supplement: gkz980_Supplemental_Files [file gkz980_supplemental_files.zip › TableS8.xlsx]

## Sheet: Gallus_gallus
Tissue/cell	Num. of enhs	Num. of datasets	EP300	POL2	Histone	TF-Binding	DHS	FAIRE	MNase	GRO-seq	CAGE	MPRA	STARR-seq	CHIA-PET
DT40	20633	11	0	6	0	5	0	0	0	0	0	0	0	0
limb_bud_MC_E4.5	96031	14	0	0	4	10	0	0	0	0	0	0	0	0
Embryo_skin	132128	10	0	0	4	0	6	0	0	0	0	0	0	0
